# Supplementary material for: Hepatic Topology of Glycosphingolipids in Schistosoma mansoni-Infected Hamsters
Source: Anal Chem. 2024 Apr 9;96(16):6311–20. doi: 10.1021/acs.analchem.3c05846 (PMC11044111; doi:10.1021/acs.analchem.3c05846)
Supplement: Supplementary file 2 — ac3c05846_si_002.xlsx [file ac3c05846_si_002.xlsx]

## Sheet: GSL database
				positive-ion mode								negative-ion mode
annotated glycosphingolipid	~RT	[M+H]+ exp.	[M+2H]2+	NII	Z0	Z1	Z2	Z3	Z4	[M-H]- exp.	[M-H]2- exp.	Y0	B1	Y1	B2	Y2	Y3	Y4	Y5
Hex-Cer(d18:1/16:0)	6.2	700.557		264.269	520.51					698.558		536.504
Hex-Cer(t20:0/16:0)	8.18	746.616		310.31	566.551					744.599		582.547
Hex-Cer(d18:1/20:1)	9.26	772.635		264.269	574.556					770.619		590.552
Hex-Cer(d18:1/22:0)	6.37	784.668		264.269	604.602					782.656		620.599
Hex-Cer(d18:1/23:0)	7	798.686		264.269	618.617					796.669		634.614
Hex-Cer(d18:1/h22:1)	8	800.674		264.269	602.587					798.658
Hex-Cer(d18:1/24:2)	8.57	808.671		264.269	628.603					806.657		644.599
Hex-Cer(d18:1/24:1)	6.83	810.684		264.269	630.618					808.671		646.614
Hex-Cer(d18:1/h23:0)	8.52	814.68		264.269	616.603					812.666		632.599
Hex-Cer(d18:1/h24:1)	8.92	826.688		264.269	628.602					824.663		644.599
Hex-Cer(d18:1/h24:0)	8.67	828.695		264.269	648.628					826.682		646.614
Hex-Hex-Cer(d18:1/16:0)	13.92	862.629		264.269	520.51					860.615		536.505	161.045	698.558
Hex-Hex-Cer(d18:1/22:0)	14.38	946.724		264.269	604.603					944.709		620.599	161.045	782.652
Hex-Hex-Cer(d18:1/23:0)	13.99	960.74		264.269	618.619					958.725		634.614	161.045	796.667
Hex-Hex-Cer(d18:1/h22:0)	14.89	962.72		264.269	620.598					960.705		636.592	161.045	798.647
Hex-Hex-Cer(d18:1/24:1)	13.62	972.74		264.269	630.619					970.725		646.614	161.045	808.667
Hex-Hex-Cer(d18:1/h23:0)	14.87	976.736		264.269	634.613					974.721		650.608	161.045	812.662
Hex-Hex-Cer(d18:1/h24:0)	14.82	990.751		264.269	648.629					988.736		664.624	161.045	826.677
Hex-Hex-Hex-Cer(d18:1/16:0)	18.55	1024.68		264.269	520.509					1022.67		536.504	161.045	698.558		860.61
Hex-Hex-Hex-Cer(d18:1/24:1)	18.02	1134.79		264.269	630.619					1132.78		646.614	161.045	808.667	323.098	970.72
NeuAc-Hex-Hex-Cer(d18:1/16:0)	17.8	1153.73		264.269	520.509	682.561				1151.71			290.088	698.561		860.614
NeuGc-Hex-Hex-Cer(d18:1/16:0)	19.59	1169.72		264.269	520.51	682.562	844.614			1167.7		536.505	306.083	698.558		860.612
NeuGc-Hex-Hex-Cer(d18:1/(16:1/h16:0))	20.9	1185.72		264.269	536.504	698.555				1183.7		552.5	306.083	714.553		876.607
NeuGc-Hex-Hex-Cer(d18:1/20:0)	21.2	1225.64		264.269	576.572	738.625				1223.76
HexNac-Hex-Hex-Hex-Cer(d18:1/16:0)	21.65	1227.76		264.269	520.509	682.563	844.612	1006.67		1225.74		536.505		698.559		860.61	1022.66
NeuAc-Hex-Hex-Cer(d18:1/22:0)	17.68	1237.58		264.269	604.601					1235.8			290.088
NeuGc-Hex-Hex-Cer(d18:1/h20:0)	21.73	1241.78		264.269	592.567	754.618				1239.76			306.083			932.67
NeuGc-Hex-Hex-Cer(d18:1/22:0)	21.1	1253.82		264.269	604.603	766.655	928.706			1251.8			306.083			944.706
NeuGc-Hex-Hex-Cer(d18:1/(21:1/h21:1))	20.51	1255.79		264.269	588.57					1253.78			306.083			946.687
NeuAc-Hex-Hex-Cer(d18:1/24:2)	19.46	1261.82		264.269	628.601					1259.8			290.088
NeuAc-Hex-Hex-Cer(d18:1/24:1)	19.48	1263.83		264.269	630.618	792.67				1261.82			290.088	782.649		970.72
NeuAc-Hex-Hex-Cer(d18:1/24:0)	19.22	1265.85		264.269	632.632					1263.83		648.63	290.08873/306.08336	810.678		972.733
NeuGc-Hex-Hex-Cer(d18:1/23:0)	20.8	1267.83		264.269	618.618	780.671	942.726			1265.81		634.614	306.083	796.667		958.72
NeuGc-Hex-Hex-Cer(d18:1/h22:0))	21.7	1269.81		264.269	620.597	782.65				1267.79		636.593	306.083	798.646		960.7
NeuGc-Hex-Hex-Cer(d18:1/24:1)	20.76	1279.83		264.269	630.619	792.671	954.725			1277.81		646.615	306.083	808.667		970.72
NeuGc-Hex-Hex-Cer(d18:1/24:0)	20.79	1281.85		264.269	632.634	794.686	956.739			1279.82			306.083			972.734
NeuGc-Hex-Hex-Cer(d18:1/(23:1/h23:0))	20.68	1283.82		264.269	634.613	796.666				1281.8		650.609	306.083	812.663		974.716
NeuGc-Hex-Hex-Cer(d18:1/h24:0)	20.64	1297.84		264.269	648.628	810.681				1295.82		664.624	306.083	826.677		988.729
NeuGc-Hex-Hex-Cer(d18:1/h25:0)	20.39	1311.86		264.269	662.645					1309.84			306.083			1002.74
HexNac-Hex-Hex-Hex-Cer(d18:1/24:1)	21.5	1337.87		264.269	630.618					1335.85		646.617		808.668		970.721	1132.77
HexNac-HexNac-Hex-Hex-Hex-Cer(d18:1/16:0)	24.09	1430.85		264.269	520.51	682.561	844.614	1006.67	1209.75	1428.83		536.505	202.071	698.558	405.151	860.612	1022.66	1225.74
HexNac-HexNac-Hex-Hex-Hex-Cer(d18:1/18:0)	24.04	1458.88		264.269	548.54	710.592	872.646	1034.7		1456.86			202.072	726.59	405.152	888.644	1050.7
HexNac-HexNac-Hex-Hex-Hex-Cer(d18:1/20:0)	23.97	1486.91		264.269	576.572	738.624	900.677	1062.73		1484.89			202.071	754.621	405.152		1078.72
HexNac-HexNac-Hex-Hex-Hex-Cer(d18:1/22:0)	23.87	1514.94		264.269	604.603	766.654	928.708	1090.76		1512.92		620.599	202.072	782.652	405.152	944.704	1106.76
HexNac-HexNac-Hex-Hex-Hex-Cer(d18:1/23:0)	23.83	1528.96		264.269	618.618	780.671	942.724	1104.78		1526.94		634.615	202.072	796.668	405.152	958.717	1120.77
HexNac-HexNac-Hex-Hex-Hex-Cer(d18:1/24:2)	23.8	1538.94		264.269	628.603	790.656	952.709	1114.76		1536.92		644.599	202.071	806.653	405.152	968.705	1130.76
HexNac-HexNac-Hex-Hex-Hex-Cer(d18:1/24:1)	23.82	1540.96		264.269	630.619	792.671	954.725	1116.78	1319.85	1538.93		646.615	202.072	808.668	405.152	970.721	1132.77	1335.85
HexNac-HexNac-Hex-Hex-Hex-Cer(d18:1/24:0)	23.59	1542.97		264.269	632.634	794.686	956.738	1118.79	1321.87	1540.95		648.629	202.072	810.682	405.152	972.736	1134.79
NeuGc-HexNac-Hex-Hex-Hex-Cer(d18:1/16:0)	26.2		767.933	264.269	520.509	682.562					765.917	536.505	306.083	698.558		860.612		1225.74
NeuGc-NeuGc-Hex-Hex-Cer(d18:1/24:0)			794.685	264.269	632.633						792.953		306.083		613.173	972.735	1279.82
NeuGc-NeuGc-Hex-Hex-Cer(d18:1/24:1)	28.43		793.967	264.268	630.618						791.951	646.615	306.083	808.667	613.174	970.72	1277.81
NeuGc-HexNac-Hex-Hex-Hex-Cer(d18:1/22:0)	27		809.651	264.269	604.603						807.954		306.083			944.704
NeuGc-HexNac-Hex-Hex-Hex-Cer(d18:1/24:1)	25.96		822.988	264.269	630.618						820.972	646.614	202.07161/306.08308	808.668	364.125	970.721		1335.85
NeuGc-HexNac-Hex-Hex-Hex-Cer(d18:1/24:0)	25.94		823.995	264.269	632.634						821.979	648.628	202.07157/306.08301	810.684	364.125	972.735		1337.86
NeuGc-NeuGc-HexNac-Hex-Hex-Hex-Cer(d18:1/16:0)	31.67		921.48	264.269	520.511						919.464		306.083			860.611		1225.74	1532.83
NeuGc-NeuGc-HexNac-Hex-Hex-Hex-Cer(d18:1/22:0)	32.25		963.525	264.269	604.603						961.505
NeuGc-NeuGc-HexNac-Hex-Hex-Hex-Cer(d18:1/23:0)	32		970.536	264.269	618.619						968.513		306.083						1630.94
NeuGc-NeuGc-HexNac-Hex-Hex-Hex-Cer(d18:1/24:1)	31.53		976.536	264.269	630.619						974.518		306.083		613.174	970.718		1335.85	1642.94
NeuGc-NeuGc-HexNac-Hex-Hex-Hex-Cer(d18:1/24:0)	31.53		977.542	264.269	632.633						975.525		306.083		613.175	972.734		1337.86	1644.95
						B1	B2	B3	B4			Y0	Y1	Y3	Y5	Y7
Fuc-Fuc-Fuc-GalNac-GalNac-GalNac-GalNac-GalNac-GalNac-Hex-Cer(t20:0/16:0)	34.5		1202.65	310.311	566.551	204.087	350.14/407.17	553.22/610.24539	756.303		1200.63	582.547	744.6	1150.76	1499.89	1849.02
